# Supplementary material for: The Association between Nutrition, Physical Activity, and Cardiometabolic Health at 6 Months following a Hypertensive Pregnancy: A BP2 Sub-Study
Source: Nutrients. 2023 Jul 25;15(15):3294. doi: 10.3390/nu15153294 (PMC10421276; doi:10.3390/nu15153294)
Supplement: Supplementary file 1 [file nutrients-15-03294-s001.zip]

Archive with 1 entries (1 files):
- nutrients-2505083-supplementary.pdf
